# Supplementary material for: Enteral Delivery of Pravastatin Sodium Tablets: Effect of Compounding into a Liquid Form and Co-Administration of Enteral Nutrition
Source: Pharmacy (Basel). 2024 Feb 9;12(1):32. doi: 10.3390/pharmacy12010032 (PMC10892702; doi:10.3390/pharmacy12010032)
Supplement: Supplementary file 1 [file pharmacy-12-00032-s001.zip]

Archive with 1 entries (1 files):
- pharmacy-2845813-supplementary.pdf
